# Supplementary material for: BRCA1/2 variant landscape and clinical correlates in high-risk breast cancer patients from Eastern China
Source: Front Oncol. 2026 Jun 29;16:1792634. doi: 10.3389/fonc.2026.1792634 (PMC13357219; doi:10.3389/fonc.2026.1792634)
Supplement: Supplementary file 1 [file DataSheet1.zip]

Archive with 4 entries (3 files):
- Supplementary_June11/
- Supplementary_June11/Supplementary Figures.pdf
- Supplementary_June11/Supplementary Tables.pdf
- Supplementary_June11/Supplementary.DOCX
